# Supplementary material for: Controversies in Venous Thromboembolism Risk Assessment in Inflammatory Bowel Disease: A Narrative Review
Source: Diagnostics (Basel). 2024 Sep 24;14(19):2112. doi: 10.3390/diagnostics14192112 (PMC11476391; doi:10.3390/diagnostics14192112)
Supplement: Supplementary file 1 [file diagnostics-14-02112-s001.zip]

Archive with 1 entries (1 files):
- diagnostics-3156670-supplementary.pdf
